# Supplementary material for: SARS-CoV-2 uses major endothelial integrin αvβ3 to cause vascular dysregulation in-vitro during COVID-19
Source: PLoS One. 2021 Jun 23;16(6):e0253347. doi: 10.1371/journal.pone.0253347 (PMC8221465; doi:10.1371/journal.pone.0253347)
Supplement: S1 File — (XLSX) [file pone.0253347.s001.xlsx]

## Sheet: Fig 1A
	n=1	n=2	n=3	Average	SEM
BSA	2	2.3	2.7	2.33333	0.202759
Caco-2	82.3	78	85.6	81.9667	2.20025

## Sheet: Fig 1B
	Uninfected Caco-2
	n=1	n=2	n=3	Average	SEM
0h	2035	2030	2040	2035	2.88675
24h	6225	6200	6230	6218.33	9.27961
48h	6975	6980	6680	6878.33	99.1772
	Infected Caco-2
	n=1	n=2	n=3	Average	SEM
0h	2041	2595	1770	2135.33	242.783
24h	13243	12374	24262	16626.3	3826.07
48h	29122	32380	35034	32178.7	1709.61

## Sheet: Fig 4A
	n=1	n=2	n=3	Average	SEM
Spike protein + avb3	1314	1019	1177	1170	85.2311
Spike + BSA + LM609	315	310	300	308.333	4.40959
avb3 + BSA + LM609	332	300	314	315.333	9.26163

## Sheet: Fig 4B
	n=1	n=2	n=3	Average	SEM
BSA background control	0.25	0.264	0.215	0.243	0.0145717
SARS Cov 2	0.276	0.268	0.237	0.260333	0.011893
SARS Cov 2 with 0.05uM Cilengitide	0.264	0.258	0.233	0.251667	0.00949269
SARS Cov 2 with 0.005 uM Cilengitide	0.258	0.252	0.176	0.228667	0.0263902
SARS Cov 2 with 0.0005uM Cilengitide	0.165	0.192	0.187	0.181333	0.00829324

## Sheet: Fig 5A
	n=1	n=2	n=3	Average	SEM
Uninfected HAoEC	58368	58370	58380	58372.7	3.71184
Infected HAoEC	97234	109814	137100	114716	11766.4
Infected and Treated with Cilengitide HAoEC	74081	50690	55331	60034	7150.14

## Sheet: Fig 5B
	n=1	n=2	n=3	Average	SEM
Uninfected HAoEC	55601.5	67850.8	52012.5	58488.3	4794.54
Infected HAoEC	15982.8	16244.1	11569.4	14598.8	1516.56
Infected and treated with Cilengitide HAoEC	58085.8	41368.9	47637.6	49030.8	4875.76
